# Supplementary material for: Unprecedented Mechanochemical Synthesis and Heterogenization of a C-Scorpionate Au(III) Catalyst for Microwave-Assisted Biomass Valorization
Source: Nanomaterials (Basel). 2022 Jan 23;12(3):362. doi: 10.3390/nano12030362 (PMC8839393; doi:10.3390/nano12030362)
Supplement: Supplementary file 1 [file nanomaterials-12-00362-s001.zip]

Archive with 1 entries (1 files):
- nanomaterials-1557055-supplementary.pdf
